# Supplementary material for: A Chlorophyll-Derived Phylloxanthobilin Is a Potent Antioxidant That Modulates Immunometabolism in Human PBMC
Source: Antioxidants (Basel). 2022 Oct 19;11(10):2056. doi: 10.3390/antiox11102056 (PMC9599000; doi:10.3390/antiox11102056)
Supplement: Supplementary file 1 [file antioxidants-11-02056-s001.zip]

Archive with 1 entries (1 files):
- antioxidants-1939388-supplementary.pdf
